# Supplementary material for: Cellular and Humoral Immunity after the Third Vaccination against SARS-CoV-2 in Hematopoietic Stem-Cell Transplant Recipients
Source: Vaccines (Basel). 2022 Jun 18;10(6):972. doi: 10.3390/vaccines10060972 (PMC9230894; doi:10.3390/vaccines10060972)
Supplement: Supplementary file 1 [file vaccines-10-00972-s001.zip]

Archive with 1 entries (1 files):
- vaccines-1761231-supplementary.pdf
